# Supplementary material for: Biodegradable Nanofibrous Membranes for Medical and Personal Protection Applications: Manufacturing, Anti-COVID-19 and Anti-Multidrug Resistant Bacteria Evaluation
Source: Materials (Basel). 2021 Jul 10;14(14):3862. doi: 10.3390/ma14143862 (PMC8306818; doi:10.3390/ma14143862)
Supplement: Supplementary file 1 [file materials-14-03862-s001.zip]

Archive with 1 entries (1 files):
- materials-1263528-supplementary.pdf
